# Supplementary material for: Physiological and biochemical variations in different pepper (Capsicum annuum var. conoides) varieties under salt stress
Source: BMC Plant Biol. 2025 Dec 8;26:67. doi: 10.1186/s12870-025-07873-0 (PMC12798108; doi:10.1186/s12870-025-07873-0)
Supplement: Supplementary file 1 — Supplementary Material 1: Table S1. The numbers and names of the tested materials. Table S2. Salt damage index of different cultivar of pod pepper. Table S3. Physiological indicators of P18 and P47 under salt stress. Table S4. Transcriptome sample sequencing data statistics. Table S5. Primers used for RT-qPCR. Table S6. DEGs strongly associated with key metabolites. [file 12870_2025_7873_MOESM1_ESM.xlsx]

## Sheet: Table S1
Table S1. The numbers and names of the tested materials
Number	Original Number	Variety Name
P1	P01804	ShenYing No. 3
P2	P01844	Red Hybrid 132
P3	P01845	Good Farmer 135
P4	P01861	Ideal 53
P5	P01862	ShenYing 862
P6	P01863	Dongkai Ideal B
P7	P10815	XiangYan
P8	P10822	ShenYing 1811-1
P9	P10838	National Tower 613
P10	P20903	ChuanJiao221
P11	P20908	ShenYing908
P12	P20911	No.1015
P13	P20912	P20912
P14	P20914	XiangLa107
P15	P20915	H20-699
P16	P20916	P20916
P17	P20924	TianXiang19
P18	P20927	YanJiao485
P19	P20933	GF061
P20	P20938	G7
P21	P20942	Clustered Chilis No. 2
P22	P20943	Clustered Chilis No. 3
P23	P20944	P20944
P24	P20945	Clustered Chilis No. 5
P25	P20946	Clustered Chilis No. 6
P26	P20948	P20948
P27	P20949	P20949
P28	P20951	Strawberry Pepper No. 2
P29	P20953	Single Bullet No. 2
P30	P20959	HongGui218
P31	P20965	P20965
P32	P20966	P20966
P33	P20975	TianYu No.6
P34	P22902	YiHong
P35	P22906	Bo La Tianyu No. 8
P36	P22907	20Z721
P37	P22909	TianJiao No.2
P38	P22910	20Z664
P39	P22914	ShenYing1813
P40	P30901	Bo La TianJiao No.4
P41	P30906	HaiNan32
P42	P30907	TianWen No.5
P43	P30908	ChiZhu
P44	P30913	Xiangyan bullet head
P45	P30921	XiangLa52
P46	P30927	KaQi Chili
P47	P30928	KaQi Chili No. 2-1
P48	P30951	ShenYing No.4
P49	P30952	ShenYing No.5
P50	P30955	ZhongYi No.16
P51	P30960	LiJiao No.9
P52	P30961	XinHanZa No.1
P53	P30962	TianWen No.2
P54	P30963	TianWen No.3
P55	P30964	19CG66
P56	P30967	21Z711
P57	P30971	YanJiao900
P58	P30972	ZhenYanHong No.2
P59	P30973	HongYun
P60	P30974	BaoYin829
P61	P30975	HongLong23
P62	P30977	SNHongXun
P63	P30978	DanShengGuiZu No.2

## Sheet: Table S2
Table S2. Salt damage index of different cultivar of pod pepper
Number	Salt damage index	Salt-tolerant type	Number	Salt damage index	Salt-tolerant type
P47	6.429	HST	P60	38.571	SS
P48	9.286	HST	P16	39.286	SS
P40	20.714	MST	P38	39.286	SS
P42	23.571	MST	P45	39.286	SS
P33	25	MST	P9	39.286	SS
P5	26.429	MST	P50	40	SS
P2	27.857	MST	P59	40	SS
P52	15.714	ST	P61	40	SS
P63	14.286	ST	P34	40.714	SS
P41	18.571	ST	P51	40.714	SS
P3	19.286	ST	P14	42.143	SS
P46	19.286	ST	P19	42.143	SS
P31	30.714	SS	P37	42.143	SS
P55	30.714	SS	P44	42.143	SS
P25	32.857	SS	P49	42.143	SS
P29	32.857	SS	P26	42.857	SS
P30	32.857	SS	P36	42.857	SS
P54	33.571	SS	P11	43.571	SS
P7	33.571	SS	P17	43.571	SS
P28	34.286	SS	P35	43.571	SS
P53	34.286	SS	P4	43.571	SS
P58	34.286	SS	P43	44.286	SS
P21	35	SS	P8	44.286	SS
P22	35	SS	P1	45	SS
P32	35	SS	P10	47.143	SS
P27	35.714	SS	P12	47.143	SS
P56	36.429	SS	P13	47.143	SS
P57	36.429	SS	P15	47.857	SS
P24	37.143	SS	P6	49.286	SS
P62	37.143	SS	P39	59.286	HSS
P20	37.857	SS	P18	80.714	HSS
P23	37.857	SS
Note:HST.High salt tolerance;MST.Moderate salt tolerance;ST.Salt tolerance;SS.Salt sensitive;HSS.Highly salt-sensitive

## Sheet: Table S3
Table S3.Physiological indicators of P18 and P47 under salt stress
	P18				P47
	0d	1d	3d	6d	0d	1d	3d	6d
Relative electrical conductivity (%)	18.486±1.495	46.755±7.337	90.468±2.052	70.729±6.519	17.336±5.02	48.8±2.978	66.629±3.909	25.526±2.98
MDA content (nmol/g FW)	7.603±0.22	9.385±0.315	12.665±0.421	10.385±0.179	6.524±0.139	8.915±0.766	9.819±0.467	7.854±0.16
proline content (μg/g FW)	65.204±3.093	325.094±14.088	281.927±0.041	175.63±6.455	70.146±2.934	231.173±14.048	335.623±31.444	291.207±0.633
O2•– content (μmol/g FW)	38.723±3.133	90.105±6.163	118.499±12.905	76.67±12.739	38.35±3.246	70.37±5.433	114.878±6.699	44.288±2.028
POD activity (U/g FW)	1.367±0.012	4.909±0.193	12.068±1.298	20.461±0.552	2.667±0.211	17.185±0.991	14.42±1.462	22.9±1.616
CAT activity (U/g FW)	30.571±1.42	73.075±1.432	75.564±2.668	32.852±0.532	30.265±0.572	71.586±0.593	69.536±4.247	36.34±0.774
SOD activity (U/g FW)	177.311±5.863	244.119±10.232	307.209±8.656	215.948±30.642	202.141±5.03	280.316±1.366	266.511±9.701	317.328±14.992
	CK18	CK47	P18	P47
chlorophyll a content (mg/g FW)	1.777±0.002	1.68±0.003	0.668±0.004	1.495±0.006
chlorophyll b content (mg/g FW)	0.651±0.001	0.639±0.004	0.245±0.004	0.568±0.009
chlorophyll a+b content (mg/g FW)	2.428±0.001	2.318±0.007	0.913±0.007	2.063±0.014
Na+ concentration (mg·g-1 DW)	P18	P47
Shoot	67.712±13.027	47.018±8.099
Root	29.635±1.934	29.332±2.366
K+ concentration (mg·g-1 DW)	P18	P47
Shoot	36.616±4.988	34.863±6.663
Root	13.222±1.401	17.4±0.553
Na+ and K+ concentration (mg·g-1 DW)	P18	P47
Na+	97.347±11.245	76.351±6.12
K+	50.013±5.994	52.264±6.51
Note:Data are derived from three biological replicates.FW.Fresh weight;DW.Dry weight.

## Sheet: Table S4
Table S4. Transcriptome sample sequencing data statistics
Sample Number	Original Data	Original Base	Quality Control Data	Quality Control Base	Q30 rate	GC content
					(%)	(%)
CK18S1	46891092	7033663800	46751770	6729768805	96.85	42.83
CK18S2	41547234	6232085100	41430522	5947020932	96.43	42.97
CK18S3	46664662	6999699300	46553494	6682932180	96.76	42.96
CK18R1	44912554	6736883100	44809410	6406330419	97	43.58
CK18R2	51297426	7694613900	51156654	7371765221	96.64	43.29
CK18R3	44785710	6717856500	44678742	6451985711	96.92	43.35
CK47S1	43876486	6581472900	43748964	6297060779	96.64	43.04
CK47S2	39317608	5897641200	39202654	5636727906	96.47	43.27
CK47S3	43770570	6565585500	43663678	6278191989	96.73	43.23
CK47R1	43187098	6478064700	43064810	6217004079	96.38	44.31
CK47R2	51906394	7785959100	51783578	7475445061	96.93	44.27
CK47R3	45129214	6769382100	45002972	6501604547	96.5	43.89
P18S1	41405900	6210885000	41311152	5952261496	96.85	42.6
P18S2	45559930	6833989500	45457180	6550218634	97.01	42.68
P18S3	41673066	6250959900	41547156	5929436273	96.61	40.59
P18R1	47417930	7112689500	47307698	6794133375	97.06	43.54
P18R2	44689864	6703479600	44575432	6382441660	96.79	43.74
P18R3	44304216	6645632400	44167980	6385355949	96.5	43.32
P47S1	44640894	6696134100	44528418	6411238964	96.81	42.95
P47S2	46033086	6904962900	45899704	6602787996	96.54	43.01
P47S3	55302694	8295404100	55136614	7927172521	96.4	43.02
P47R1	51941486	7791222900	51795614	7466138190	96.6	43.87
P47R2	49286592	7392988800	49154372	7099901799	96.6	43.99
P47R3	45275406	6791310900	45141170	6519496892	96.58	43.92
Note：Data are from three biological replicates (n=3).

## Sheet: Table S5
Table S5. Primers used for RT-qPCR
Gene	Primer F	Primer R
CaUBI	TGTCCATCTGCTCTCTGTTG	CACCCCAAGCACAATAAGAC
LOC107839239	TCCAAATTACCGCAAAAGCAG	AAGGTGGAGGTTGTGTTGG
LOC107862677	CATTTTGCCAGACGGTACAAG	AGAACCGAAGCCAACACATAC
LOC107866027	CCAAATCACAAAATCCGAACCAG	AATCTCAATGGAAGGCCTACG
LOC107849883	AATTTGAGGATGCATTGGCG	CCTATAATTGGGCAAAGGAACTTG
LOC107852043	TCCTCTTTTGCCTTCTCATCC	TTCTTGTCACCTACTTCTCTTTCC
LOC107850933	CGCTGCATCTGATCTCTATCG	GCATCTTTAGTTTGGGCCATATG
LOC107874700	GGCAGCTAGAGAAGTACGATG	ACCATACGAACTCCAACATCC
LOC107853913	GGAGTGAGACAAAGGCCATG	GGGAAGTTGAGTTTGGCTTTG
LOC107879783	AAAGTTGGTATCCTTTCCCTCC	CGGAAGAGTTTACAGCCTACAG
LOC107875307	CAAGCAGAAGTAAGAAACGCC	ATCTCTTCCAATAGCCCATGC

## Sheet: Table S6
Table S6. DEGs strongly associated with key metabolites
Metabolite	Gene ID	Description
Genistein	LOC107876398	somatic embryogenesis receptor kinase 2-like
	LOC107872236	tyramine N-feruloyltransferase 4/11
	LOC107838832	calcyclin-binding protein
	LOC107870139	15.7 kDa heat shock protein, peroxisomal
	LOC107871190	probable aquaporin PIP1-2
	LOC107860082	putative glutamine amidotransferase GAT1_2.1
	LOC107867623	tropinone reductase homolog
	LOC107870732	uncharacterized LOC107870732
	LOC107843534	E3 ubiquitin-protein ligase RNF170
	LOC107862882	uncharacterized LOC107862882
	LOC107865847	cucumber peeling cupredoxin
	LOC107856097	transcription factor bHLH153
	LOC107858702	E3 ubiquitin-protein ligase RNF185-like
	LOC107856341	thiamine thiazole synthase 1, chloroplastic
Succinic acid	LOC107873717	glutathione S-transferase
	LOC107840225	basic 30 kDa endochitinase
	LOC107840155	basic form of pathogenesis-related protein 1
	LOC107840165	pathogenesis-related protein PR-4-like
	LOC107843078	aquaporin PIP2-1
	LOC107868066	WAT1-related protein At4g08300
	LOC107879775	pathogenesis-related protein P2
	LOC107852412	NDR1/HIN1-like protein 13
	LOC107855655	chloroplast envelope quinone oxidoreductase homolog
	LOC107864568	pathogenesis-related protein STH-21
	LOC107862247	lichenase
	LOC107841124	probable aspartic proteinase GIP2
	LOC107842865	probable glutathione S-transferase
	LOC107870215	heat shock cognate 70 kDa protein 2
	LOC107872841	14 kDa proline-rich protein DC2.15
	LOC107865847	cucumber peeling cupredoxin
	LOC107851434	delta(12)-acyl-lipid-desaturase
	LOC107870775	kirola
	LOC107852412	NDR1/HIN1-like protein 13
	LOC107859835	thiosulfate sulfurtransferase 16, chloroplastic
	LOC107843317	uncharacterized LOC107843317
	LOC107850603	rubisco accumulation factor 1.1, chloroplastic
	LOC107839670	uncharacterized LOC107839670
	LOC107873120	Alcohol Dehydrogenase 1
	LOC107840398	BURP domain protein USPL1
	LOC107879994	BURP domain protein USPL1
	LOC107847805	uncharacterized LOC107847805
	LOC107841124	probable aspartic proteinase GIP2
	LOC107878738	scarecrow-like protein 21
	LOC107870701	sugar transport protein 14
	LOC107853861	multiprotein-bridging factor 1c
	LOC107843656	zinc finger A20 and AN1 domain-containing stress-associated protein 6
	LOC107843656	zinc finger A20 and AN1 domain-containing stress-associated protein 6
	LOC107864635	glutathione S-transferase U9
	LOC107875527	uncharacterized protein C24B11.05
	LOC107851398	kirola
	LOC107862203	beta-glucosidase 44
	LOC107858537	dehydrin Xero 1
	LOC107842870	phosphatidylinositol:ceramide inositolphosphotransferase 2
	LOC107867571	probable carboxylesterase 120
	LOC107862684	malate synthase, glyoxysomal
	LOC107842408	inactive beta-amylase 9
	LOC107840200	18.2 kDa class I heat shock protein
	LOC107843536	class V chitinase
	LOC107865847	cucumber peeling cupredoxin
	LOC107851434	delta(12)-acyl-lipid-desaturase
	LOC107842865	probable glutathione S-transferase
	LOC107870215	heat shock cognate 70 kDa protein 2
Astragalin	LOC107878158	cytochrome b561 and DOMON domain-containing protein At5g47530
	LOC107873717	glutathione S-transferase
	LOC107840165	pathogenesis-related protein PR-4-like
	LOC107853552	ubiquinol oxidase 2, mitochondrial
	LOC107855655	chloroplast envelope quinone oxidoreductase homolog
	LOC107864568	pathogenesis-related protein STH-21
	LOC107842865	probable glutathione S-transferase
	LOC107862247	lichenase
	LOC107842408	inactive beta-amylase 9
	LOC107840200	18.2 kDa class I heat shock protein
	LOC107865842	uncharacterized LOC107865842
	LOC107862684	malate synthase, glyoxysomal
	LOC107862203	beta-glucosidase 44
	LOC107853465	scarecrow-like protein 8
	LOC107864635	glutathione S-transferase U9
	LOC107870414	alpha-galactosidase 1
	LOC107867465	protein PHOSPHATE-INDUCED 1
Orsellinic acid	LOC107848242	photosystem I reaction center subunit psaK, chloroplastic
	LOC107873518	histone H4
	LOC107843078	aquaporin PIP2-1
	LOC107872841	14 kDa proline-rich protein DC2.15
	LOC107842870	phosphatidylinositol:ceramide inositolphosphotransferase 2
	LOC107852230	protein SPIRAL1-like 5
	LOC107867241	LIM domain-containing protein WLIM1
	LOC107875527	uncharacterized protein C24B11.05
	LOC107860013	peroxidase 49
	LOC107853861	multiprotein-bridging factor 1c
	LOC107845549	cytochrome P450 CYP72A219
	LOC107878133	chlorophyll a-b binding protein 5, chloroplastic
	LOC107868119	non-specific lipid-transfer protein 2
	LOC107860442	protein SPIRAL1-like 3
	LOC107855767	chlorophyll a-b binding protein 1B, chloroplastic
	LOC107873079	photosystem I reaction center subunit II, chloroplastic
	LOC107845349	chlorophyll a-b binding protein 8, chloroplastic
	LOC107839615	ubiquitin-like protein 5
Nodakenin	LOC107870065	uncharacterized LOC107870065
	LOC107866876	tubulin beta-1 chain
	LOC107853224	expansin-like B1
	LOC107839297	uncharacterized LOC107839297
	LOC107878806	nuclear transcription factor Y subunit B-3
	LOC107877623	uncharacterized LOC107877623
	LOC107849555	flower-specific defensin
Thiamine	LOC107840165	pathogenesis-related protein PR-4-like
	LOC107840200	18.2 kDa class I heat shock protein
	LOC107845608	PLAT domain-containing protein 3
	LOC107878318	endochitinase 4
	LOC107858964	protein CYSTEINE-RICH TRANSMEMBRANE MODULE 3
	LOC107840789	36.4 kDa proline-rich protein
4-Methyl-5-thiazoleethanol	LOC107839297	uncharacterized LOC107839297
	LOC107860589	uncharacterized LOC107860589
	LOC107877682	uncharacterized LOC107877682
	LOC107873401	beta-carotene hydroxylase 2, chloroplastic
	LOC107840021	non-specific lipid transfer protein GPI-anchored 11
	LOC107858702	E3 ubiquitin-protein ligase RNF185-like
	LOC107873717	glutathione S-transferase
	LOC107840225	basic 30 kDa endochitinase
	LOC107840155	basic form of pathogenesis-related protein 1
	LOC107840165	pathogenesis-related protein PR-4-like
	LOC107843078	aquaporin PIP2-1
Note：Data are from six biological replicates (n=6).
